# Supplementary material for: Should I stay or should I go? The emergence of partitioned land use among human foragers
Source: PLoS One. 2019 Jul 11;14(7):e0218440. doi: 10.1371/journal.pone.0218440 (PMC6622486; doi:10.1371/journal.pone.0218440)
Supplement: S1 Appendix — (TXT) [file pone.0218440.s001.txt]

#texas coastal plain - Spatial Population Distribution Model (SPDm)

# natural resource dynamics.
# first generate annual weather oscilator

par amp=1,cplg=1

du/dt = -u*(1-cplg) + cplg*(u*(1- u^2 - v^2) - (2*Pi)*v)
dv/dt = -v*(1-cplg) + cplg*(v*(1 - u^2 - v^2) + (2*Pi)*u)

init u=1,v=0

# We are going to assume a "resource limited" system
# where resources are mainly limited by exogenous drivers
# I1 and I2 are resource inputs that are sinusoids, 0.5 years
# out of phase (winter, summer).
# we can make a 6 month, or 3 month phase shift, because
# sign and cosine are 1/4 cycle (year) out of phase.
# pshift = 1 is 6 months, 0 is 3 months.

par pshift=1

I1 = 1 + amp*v
I2 = 1 - amp*(pshift*v + (1-pshift)*u)

aux In1 = I1
aux In2 = I2

# the resource growth rate.  Note - the foraging decisions and patch selection
# happen almost instantaneously relative to resource dynamics.  So
# r should be small relative to decision dynamics?

par r=3.5,d=3.5

# note, in the equation below, we could have differnet growth and death rates,
# say, r and d. But these just set the scale of the model.  So, we assume
# that r = d.  Then resource mean = r and
# amplitude, (related to variance),
# A = r/sqrt(4*pi*pi + r*r) = 1/sqrt(4pi^2/r^2 +1)
# so as r increases, the amplitude approaces 1, resource dynamics converge to
# 1 + sin(x-phi), where phi is the phase angle (delay). h's are harvests

# after some initial analsysis - decided to compelxify resource dynamics to
# to include various forms of density dependence.

#define general second order growth function for three scenarios

par s1=1,s2=0,s3=0

g(r,d,I,k,x) = s1*(r*I-d*x) + s2*x*(r*I - d*x) + s3*r*x*(1-x/k)

par km=0.1

k1 = km + I1
k2 = km + I2

x1' = g(r,d,I1,k1,x1)  - N1*e1*h11 - N2*e2*h12
x2' = g(r,d,I2,k2,x2) - N1*e1*h21 - N2*e2*h22

init x1=1,x2=0.1

#population sizes
par N1=0,N2=0

# order of subscripts = patch, group.
# then harvest for each group is

q(x,b,c,qmax,ddfact) = qmax*(1 - ddfact*x**b/(c**b + x**b))

#par qhalf=0.5,qmax=1,ddfact=0

#q11 = q(p2,5,qhalf,1,ddfact)
#q21 = q(p2,5,qhalf,qmax,ddfact)
#q22 = q(p1,5,qhalf,1,ddfact)
#q12 = q(p1,5,qhalf,qmax,ddfact)

#aux qt11=q11
#aux qt21=q21
#aux qt22=q22
#aux qt12=q12

par q11=1,q21=1,q22=1,q12=1

# per unit effort harvests:

h11 = p1*x1*q11
h21 = (1-p1)*x2*q21
h12 = (1-p2)*x1*q12
h22 = p2*x2*q22

h1 = h11 + h21
h2 = h12 + h22

aux h1g1 = e1*h11
aux h2g1 = e1*h21
aux h1g2 = e2*h12
aux h2g2 = e2*h22
aux h1tot = e1*h1
aux h2tot = e2*h2
aux hreq = hm

# Now for decision making.
# simple heuristics.

# dynamics total effort by an individual
# and effort split in group 1 or 2


# note - in order to deal with the max labor constraint, we need a
# saturation function on the effort - that is, effort can't be bigger
# than some maximum.  To do this with a differential equation is hard
# so we need two steps: a physiological signal "i am hungry" and the
# physical ramification of work harder if you can.  In the end you can
# still be hungry and working as hard as you can.  So, need to
# defineer# a special function to take care of the 4 cases of food
# deficit, effort availabily of ++ -> +, +- -> -, -+ -> -, -- -> -

#Adj_e(x,y) = if(x<0)then(if(y<0)then(-x*y)else(x*y))else(x*y)


# ================group 1======================================

# food harvest deficit
#def1 = hm - h1
#avE1 = ex - e1

# hunger history - i.e. hunger memory
#e1m' = rm*def1*(exm - e1m)
# I don't like the above spec.  Redo:

#e1'= re*Adj_e(def1,avE1)

# immediate assessment of deficit
#e1i = ri*def1

# decision based on memory (how long you have been hungry
# and immediate assessment of harvest.  

# Note - after experimenting with the immediate assessment of
# deficit, it doesn't make that much difference and causes
# instability. So set ri=0.  Also, need to look at the percent
# change 

e1 = min(hm/h1,ex)

# if we try to use a percent change based on comparison
# to one's home range, it really amplifies when things are
# bad in the home range - unfairly. This becomes clear when
# pd21 = (q11*x1 - q21*x2)/(q11*x1)
# is used to evaluate differences. So, normalize
# on average across patches.

# average productivity of the whole landscape as
# perceived by group 1 used to normalize perceived
# difference between patches

apg1 = (q11*x1 + q21*x2)/2

# perceived  difference between patches

pd21 = (q11*x1 - q21*x2)/apg1

# dynamics of time spent in patch 1, group 1

p1' = rp*p1*(1-p1)*e1*pd21

aux e1t = e1
aux pdiff21 = pd21
aux g1aprod = apg1 

init p1=1

# ================group 2======================================

# food harvest deficit
def2 = hm - h2
avE2 = ex - e2

# old version - too clunky
#e2m' = rm*def2*(exm - e2m)
#e2i = ri*def2

#e2'= re*Adj_e(def2,avE2)

e2 = min(hm/h2,ex)

# average productivity of the whole landscape as
# perceived by group 2 used to normalize perceived
# difference between patches

apg2 = (q22*x2 + q12*x1)/2

# perceived  difference between patches

pd12 = (q22*x2 - q12*x1)/apg2

# dynamics of time spent in patch 1, group 1

p2' = rp*p2*(1-p2)*e2*pd12

aux e2t = e2
aux pdiff12 = pd12
aux g2aprod = apg2 

init p2=1

# re and rp are strategy response rates

par rp=30,hm=0.1,ex=0.5

#just for plotting

@xp=t,yp=x1,meth=qualrk,xlo=0,xhi=2,ylo=0,yhi=2

done


Notes:

Four potential equilibria - double isolation, single isolation, 
or full exchange. 
